# Supplementary material for: Extracellular Vesicles Derived from Bone Marrow in an Early Stage of Ionizing Radiation Damage Are Able to Induce Bystander Responses in the Bone Marrow
Source: Cells. 2022 Jan 4;11(1):155. doi: 10.3390/cells11010155 (PMC8750882; doi:10.3390/cells11010155)
Supplement: Supplementary file 1 [file cells-11-00155-s001.zip]

Archive with 1 entries (1 files):
- cells-1520514 resubmitted Supplementary.pdf
